# Supplementary material for: CmNAC25 targets CmMYB6 to positively regulate anthocyanin biosynthesis during the post-flowering stage in chrysanthemum
Source: BMC Biol. 2023 Oct 9;21:211. doi: 10.1186/s12915-023-01719-7 (PMC10561465; doi:10.1186/s12915-023-01719-7)
Supplement: Supplementary file 2 — Additional file 2: Table S2. The predicted upstream regulators of the CmMYB6 promoter identified using Y1H screening. The FPKM values represent the means of three biological replicates. [file 12915_2023_1719_MOESM2_ESM.xlsx]

## Sheet: Sheet1
Additional file 2:Table S2. The predicted upstream regulators of CmMYB6 promoter identified by Y1H screening. The FPKM values represent the means of three biological replicates
Clone number	Geneid	FPKM values			Log2 Fold Change				Description
		S1	S2	S3	S2/S1		S3/S2
1	CL15449.Contig3_All	141.76	175.16	149.89	-	*	-	*	SKP1-like protein
2	CL11759.Contig1_All	181.9	192.82	193.71	-	*	-	*	SKP1-like protein
3	CL3801.Contig2_All	956.24	651.73	227.68	-	*	-1.52	Down	GAST1-like protein
4	CL9716.Contig1_All	302.06	184.9	177.06	-	*	-	*	IAA14-like
5	Unigene36631_All	79.94	77.36	108.67	-	*	-	*	PIN-LIKES 2-like
6	Unigene880_All	39.31	39.35	47.34	-	*	-	*	GRAS protein 17
7	CL6522.Contig3_All	14.38	12.5	8.74	-	*	-	*	GRAS protein 18
8	CL10801.Contig3_All	5.5	5.24	4.43	-	*	-	*	DELLA protein
9	Unigene42981_All	761.51	328.85	652.12	-1.21	Down	-	*	Dormancy-associated protein homolog 3
10	Unigene28498_All	71.03	47.51	21.83	-	*	-1.13	Down	Bidirectional sugar transporter SWEET4
11	CL11191.Contig1_All	10.86	8.1	4.79	-	*	-	*	NAC transcription factor 8
12	Unigene39896_All	12.85	72.61	115.89	2.5	Up	-	*	NAC transcription factor 25
13	CL8276.Contig1_All	32.53	55.4	53.46	-	*	-	*	NAC transcription factor 56
14	CL5176.Contig2_All	17.7	27.71	23.25	-	*	-	*	NAC transcription factor 1
15	Unigene42794_All	338.65	366.44	479.83	-	*	-	*	Zinc finger (C2H2 type) family protein
16	Unigene5395_All	101.33	101.11	73.35	-	*	-	*	PLANT CADMIUM RESISTANCE 2-like
17	Unigene42510_All	34.17	34.91	31.09	-	*	-	*	Putative plastid developmental protein DAG
18	CL12926.Contig9_All	14.19	18.67	10.15	-	*	-	*	NIN-like protein
