# Supplementary material for: CmNAC25 targets CmMYB6 to positively regulate anthocyanin biosynthesis during the post-flowering stage in chrysanthemum
Source: BMC Biol. 2023 Oct 9;21:211. doi: 10.1186/s12915-023-01719-7 (PMC10561465; doi:10.1186/s12915-023-01719-7)
Supplement: Supplementary file 3 — Additional file 3: Table S3. The sequences of primers used in this study. [file 12915_2023_1719_MOESM3_ESM.xlsx]

## Sheet: Sheet1
Additional file 3:Table S3. The sequences of primers used in this study
Primers name	Primers sequence (5’-3’)
35S-F	GACGCACAATCCCACTATCC
CmEF1α-F	TTTTGGTATCTGGTCCTGGAG
CmEF1α-R	CCATTCAAGCGACAGACTCA
qCmMYB6-F	ACGGCGAAATAGGGTGGTCATTAG
qCmMYB6-R	GGATTGCAATATCATAGTTGGTCCG
qCmDFR-F	CGGAGAAAGCAGCATGGAAA
qCmDFR-R	GGGAACGAGGGACTGATAAATG
qCmNAC25-F	AGCACCTCCACCGATGTTTAG
qCmNAC25-R	TTGGAGTTCATCATCGTGTCG
NtEF1α-F	TGGTTGTGACTTTTGGTCCCA
NtEF1α-R	ACAAACCCACGCTTGAGATCC
qNtCHS-F	AAGCAAGAGAAACTAAAGGCTACAAG
qNtCHS-R	AAATCCAAAAAGCACACCCCAT
qNtCHI-F	CGGGTGCCTCCATTCTTTTTACT
qNtCHI-R	CCTGACACTCTTTCGGCGATACTAC
qNtF3H-F	CCAGACAAACCAGATGGATGGATAG
qNtF3H-R	CAAGGGTAAGGTCGGGCTGTG
qNtDFR-F	GCAGTTGCTTCCCTTTTCTACC
qNtDFR-R	TTCCCCATTGGTTGACTTTCC
qNtANS-F	GTGCCTGGGTTACAACTTTTCTATG
qNtANS-R	CATTGCTTAGGATTTCAAGGGTGTC
qNtFLS-F	CTTGAAGGGAAAAGGGGTTGG
qNtFLS-R	CGCAACTTCTCGCAGCCTC
CmNAC25-ORF-F	ATGGAGAGTGCTGATTCATCTACAA
CmNAC25-ORF-R	CTACGCGTACCAATTCATGTCC
BD-CmNAC25-F	CGGAATTCATGGAGAGTGCTGATTC
BD-CmNAC25-R	CGGGATCCCCGCGTACCAATTCATGTCCG
BD-CmNAC25-S-R	CGGGATCCCTTGGCTAAGTAGACTTAAACT
AD-CmNAC25-F	CGGAATTCATGGAGAGTGCTGATTC
AD-CmNAC25-R	CCCTCGAGCCTACGCGTACCAATTCA
R4-CmNAC25-F	CCGCTCGAGATGGAGAGTGCTGATTC
R4-CmNAC25-R	TCCCCCGGGCGCGTACCAATTCATGT
amiCmNAC25-1	gaTATCTCGGCTATAATAGGCGCtctctcttttgtattcc
amiCmNAC25-2	gaGCGCCTATTATAGCCGAGATAtcaaagagaatcaatga
amiCmNAC25-3	gaGCACCTATTATAGGCGAGATTtcacaggtcgtgatatg
amiCmNAC25-4	gaAATCTCGCCTATAATAGGTGCtctacatatatattcct
pHIS2-CmMYB6-F	GACTCACTATAGGGCGAATTCTTGGTCCTACCCCTATTGTT
pHIS2-CmMYB6-R	GGATCGATTCGCGAACGCGTTTTTCTGTACTCCTATTTCC
pHIS2-CmMYB6-1-R	GGATCGATTCGCGAACGCGTCACATATTTTACTTTTAGCG
pHIS2-CmMYB6-2-R	GGATCGATTCGCGAACGCGTATAACATTAGACTCCTACGA
pHIS2-CmDFR-F	GACTCACTATAGGGCGAATTCGAGGCTATCAAACGGTTGT
pHIS2-CmDFR-R	GGATCGATTCGCGAACGCGTGTTGTTTTAAGCTTGTGGTT
pHIS2-CmDFR-1-R	GGATCGATTCGCGAACGCGTCAACACCACTAGATACGCTC
pHIS2-CmDFR-2-R	GGATCGATTCGCGAACGCGTCCGGGTTCGTCAAAAAATCA
pHIS2-CmDFR-3-R	GGATCGATTCGCGAACGCGTTGTTAATCGTAAGATCTTTC
0800-LUC-CmMYB6-F	GGGGTACCTTGGTCCTACCCCTATTGTTG
0800-LUC-CmMYB6-R	ATAAGAATGCGGCCGCTTTTCTGTACTCCTATTT
0800-LUC-CmDFR-F	ACGCGTCGACGAGGCTATCAAACGGT
0800-LUC-CmDFR-R	CGCGGATCCGTTGTTTTAAGCTTGTG
