# Supplementary material for: CmNAC25 targets CmMYB6 to positively regulate anthocyanin biosynthesis during the post-flowering stage in chrysanthemum
Source: BMC Biol. 2023 Oct 9;21:211. doi: 10.1186/s12915-023-01719-7 (PMC10561465; doi:10.1186/s12915-023-01719-7)
Supplement: Supplementary file 10 — Additional file 10. Individual data values. [file 12915_2023_1719_MOESM10_ESM.xlsx]

## Sheet: Fig. 1
Fig. 1B	L*				Fig. 1D	TA(μg.g-1 FW)
	S1	S2	S3			S1	S2	S3
	94.52	84.63	73.5			0	152.888	522.28
	94.43	85.54	76.77			0	145.915	493.249
	94.5	83.11	77.53			0	163.394	538.395
	94.54	82.71	75.13
	94.01	84.5	76.15
	a*
	S1	S2	S3
	-0.4	9.56	18.61
	-0.43	9.11	16.75
	-0.44	9.9	15.94
	-0.46	10.14	17.03
	-0.4	8.91	16.9
	b*
	S1	S2	S3
	2.24	-1.64	-4.1
	2.43	-1.59	-3.4
	2.32	-1.37	-3.38
	2.47	-0.98	-4
	2.37	-1.19	-3.68
	C*
	S1	S2	S3
	2.28	9.7	19.06
	2.47	9.25	17.09
	2.36	9.99	16.29
	2.51	10.19	17.49
	2.4	8.99	17.3

## Sheet: Fig. 3
Fig. 3A	FPKM values											log10[FPKM + 1]
	gene name	gene_id	S1a	S1b	S1c	S2a	S2b	S2c	S3a	S3b	S3c	S1	S2	S3
	CHS	CL5647.Contig1_All	12.29	0.12	63.64	3327.09	2791.49	3062.15	2761.11	2950.62	2986.49	1.42078	3.4859	3.46246
	CHS	CL7701.Contig3_All	3.18	10.85	29.19	1386.36	1337.24	1282.51	714.85	601.35	709.03	1.18771	3.12593	2.83
	CHS	CL5189.Contig4_All	1.3	4.21	13.24	782.66	689.62	522.56	180.92	159.86	203.71	0.860338	2.82344	2.26125
	CHI	CL2199.Contig5_All	4.93	5.31	8.26	117.08	89.88	79.99	80.33	41.95	50.22	0.855317	1.9852	1.76716
	F3H	Unigene31277_All	2.06	0	8.8	548.04	693.6	684.31	870.43	789.92	799.86	0.664642	2.8082	2.91438
	F3H	Unigene7351_All	1.22	0.03	7.67	481.32	619.65	618.77	803.18	715.81	754.54	0.599155	2.7591	2.88015
	F3'H	CL2500.Contig4_All	43.04	0.11	16.13	67.36	48.94	96.35	50.49	119.6	102.93	1.31723	1.85663	1.96382
	F3'H	Unigene30631_All	17.3	7.3	32.52	842.54	699.14	774.66	348.59	467.35	508.99	1.3019	2.88824	2.64605
	DFR	CL3714.Contig5_All	4.88	4.05	18.45	579.57	487.93	575.3	452.21	579.31	589.11	1.00547	2.73926	2.73337
	ANS	CL11412.Contig2_All	71.56	0.37	185.87	3997.32	3502.79	3916.57	3353.57	3909.22	3946.57	1.93919	3.58053	3.57258
	3GT	CL16517.Contig5_All	32.69	4.18	68.13	738.87	753.03	780.62	527.86	838.05	809.77	1.5563	2.87996	2.86107
	3MaT1	CL4644.Contig3_All	9.08	0	29.64	866.14	918.32	872.27	548.85	608.95	748.12	1.14322	2.94772	2.80367
	3MaT2	Unigene32837_All	11.76	3.25	26.37	658.39	706.51	653.72	400.2	493.99	591.07	1.17007	2.82858	2.69556
Fig. 3B	FPKM values											log10[FPKM + 1]
	gene name	gene_id	S1a	S1b	S1c	S2a	S2b	S2c	S3a	S3b	S3c	S1	S2	S3
	MYB4-like	CL13157.Contig2_All	0	0	0	33.68	34.78	29.35	36.21	27.04	43.85	0	1.52638	1.56467
	HHO6-like	CL1880.Contig1_All	8.5	2.12	5.64	23.71	21.08	32.8	17.28	28.72	21.3	0.807535	1.42916	1.36983
	MYB3	CL4147.Contig2_All	0.3	0.05	2.46	28.8	22.87	20.12	15.53	12.71	16.96	0.287055	1.39672	1.20593
	MYB6	CL4673.Contig1_All	7.18	0.99	9.73	56.84	69.33	50.44	59.42	66.28	67.06	0.843025	1.77721	1.8146
	MYB108-like	Unigene1242_All	1.15	0.2	0.5	6.42	4.09	10.93	6.71	10.59	8.42	0.20862	0.91098	0.981063
	REVEILLE 1	Unigene18139_All	0.99	1.64	0.46	3.21	9.04	3.68	0.86	1.13	1.99	0.307496	0.800029	0.366734
	MYB111-like	Unigene42407_All	1.78	0.29	2.19	8.65	6.2	5.06	1.62	2.43	2.11	0.383815	0.882904	0.484774
	TRY-like	CL15361.Contig2_All	8.54	25.5	10.42	2.45	2.13	2.35	2.41	1.31	1.1	1.19921	0.519828	0.416085
	MYB14-like	CL7379.Contig1_All	24.63	0	1.1	2.03	1.24	2.74	0.27	0.35	6.1	0.981214	0.477604	0.510545
	REVEILLE 2	CL9512.Contig3_All	0	16.17	0.65	1.88	0	1.24	0.04	0	0	0.819982	0.30963	0.00575233
	PCL1-like	CL6428.Contig3_All	3.93	19.28	5.25	16.27	8.05	10.77	0.3	0.43	0.43	1.02064	1.10369	0.141972
	bHLH2	CL5776.Contig3_All	5.85	1.39	7.78	38.02	42.25	41.38	23.01	19.16	21.42	0.778634	1.61857	1.34629
	ILI6-like	Unigene54193_All	0	84	0.09	0	0	0	0	0	0	1.46285	0	0
	PRE5	Unigene31715_All	1.69	50.88	5.58	0.2	0.19	0	0.21	0	0	1.30928	0.0530784	0.0293838
	bHLH62	Unigene19833_All	1.93	28.59	9.91	2.34	3.41	0.54	0.75	1.14	1.66	1.16067	0.490894	0.33912
	PRE5-like	Unigene36849_All	17.56	74.23	34.33	18.08	30.91	6.92	2.06	1.09	3.94	1.63387	1.29307	0.52677
	PRE6-like	CL6120.Contig1_All	2.09	19.14	10.33	0.63	1.8	0.3	0	0	0	1.06145	0.281033	0
	TTG1	Unigene39656_All	10.91	6.12	11.05	34.34	32.51	30.03	17.45	23.75	24.08	1.01536	1.52236	1.35717

## Sheet: Fig. 5
Fig. 5D	CmMYB6pro
	R4	R4-CmNAC25
	0.89735	2.27826
	0.970454	1.78586
	1.1322	2.09681
Fig. 5E	CmDFRpro
	R4	R4-CmNAC25
	0.761256	2.58627
	1.23025	3.17685
	1.00849	2.99944

## Sheet: Fig. 6
Fig. 6B	TA(μg.g-1 FW)
	Nannong Lvdong			Ibis Sunny
	S1	S2	S3	S1	S2	S3
	0	86.659	491.878	0	169.784	695.039
	0	87.0041	491.951	0	170.549	682.718
	0	86.3574	492.917	0	170.79	693.001
Fig. 6C	CmNAC25
	Nannong Lvdong			Ibis Sunny			Arctic Queen
	S1	S2	S3	S1	S2	S3	S1	S2	S3
	0.962258	1.89145	4.18288	0.945089	6.46144	15.5465	0.988477	9.8944	14.1554
	0.885458	1.85253	3.59127	1.05594	6.37248	15.017	1.00228	10.1726	16.3734
	1.15228	2.0842	4.45213	0.998976	6.82986	17.9825	1.00925	10.3863	15.9256
Fig. 6D	CmMYB6
	Nannong Lvdong			Ibis Sunny			Arctic Queen
	S1	S2	S3	S1	S2	S3	S1	S2	S3
	1.36504	25.2628	47.8002	0.866242	1.7587	1.74655	0.98617	1.78374	3.04176
	0.834477	24.915	43.0799	1.03731	1.72251	1.97864	1.01389	1.79615	3.66778
	0.800483	20.9509	45.2217	1.09645	1.69879	1.93792	0.999936	1.83389	3.32858
Fig. 6E	CmDFR
	Nannong Lvdong			Ibis Sunny			Arctic Queen
	S1	S2	S3	S1	S2	S3	S1	S2	S3
	1.30602	2.04937	2.52307	0.885726	11.1703	19.3814	1.18256	13.7553	20.1854
	0.724563	2.18129	2.95915	0.904337	7.95355	17.8345	0.908721	12.3969	13.7871
	0.969412	1.92543	3.49473	1.20994	8.8864	23.2088	0.908721	13.0132	13.4101

## Sheet: Fig. 7
Fig. 7B	TA(μg.g-1 FW)
	WT	OE20#	OE41#	OE45#
	194.276	382.963	358.025	306.667
	201.347	327.778	355.144	320
	201.347	317.901	360.494	294.444
Fig. 7C	CmNAC25
	WT	OE20#	OE41#	OE45#
	0	1.02538	2.40519	1.70663
	0	1.01126	2.57782	1.69484
	0	0.963364	2.68729	1.69484
Fig. 7D	NtCHS				NtCHI				NtF3H				NtDFR				NtANS
	WT	OE20#	OE41#	OE45#	WT	OE20#	OE41#	OE45#	WT	OE20#	OE41#	OE45#	WT	OE20#	OE41#	OE45#	WT	OE20#	OE41#	OE45#
	0.96555	1.18052	0.721676	1.45844	0.963364	0.705224	0.662574	1.06522	1.00886	1.52915	1.79344	1.02294	1.00141	3.03571	3.41535	2.54388	1.00925	1.38826	2.16337	1.22542
	0.9996	1.23065	1.42348	1.4788	1.02538	0.705224	0.892642	0.993887	1.03006	1.52915	1.59408	0.866173	1.0512	2.87196	2.67963	2.21458	0.988477	1.14336	2.68194	1.21696
	1.03485	1.23065	0.9996	1.55232	1.01126	0.720042	0.874272	1.01477	0.961079	1.49768	2.01772	0.848348	0.947392	3.12106	2.62448	2.12437	1.00228	1.12762	1.1755	1.32251

## Sheet: Fig. 8
Fig. 8B	TA(μg.g-1 FW)
	WT	OE 4#	OE 9#	RNAi 23#	RNAi 25#
	176.471	375	441.667	128.086	91.6667
	191.667	399.748	450	123.457	89.1026
	184.314	398.737	473.457	132.099	73.718
Fig. 8C	CmNAC25			CmMYB6			CmDFR
	WT	OE 4#	OE 9#	WT	OE 4#	OE 9#	WT	OE 4#	OE 9#
	1.19185	4.2277	8.57343	0.997687	2.51692	1.84462	1.24474	1.51835	2.49523
	0.819721	2.15827	5.27756	1.00463	2.43118	1.85745	0.956502	2.3174	2.36063
	0.988426	3.05225	6.72658	0.997687	3.12024	1.83188	0.798763	1.86931	2.80728
Fig. 8D	CmNAC25			CmMYB6			CmDFR
	WT	RNAi 23#	RNAi 25#	WT	RNAi 23#	RNAi 25#	WT	RNAi 23#	RNAi 25#
	1.09645	0.540678	0.195401	1.02785	0.456799	0.72764	1.07153	0.715161	0.115397
	0.866242	0.317063	0.179805	0.972406	0.438191	0.559146	0.864341	0.710221	0.117821
	1.03731	0.185931	0.213826	0.999744	0.453643	0.712666	1.06413	0.720135	0.146064

## Sheet: Additional file 5 Fig. S2
Additional file 5:Fig. S2	CmMYB#7
	S1	S2	S3
	154.648	18.8458	0.779799
	154.648	23.8543	0.953414
	152.519	18.7157	1.26679

## Sheet: Additional file 8 Fig. S5
Additional file 8:Fig. S5	TA(μg.g-1 FW)
	WT	OE20#
	194.276	195.926
	201.347	201.852
	201.347	200

## Sheet: Additional file 9 Fig. S6
Additional file 9:Fig. S6B	FPKM values								log10[FPKM + 1]
	gene name	gene_id	RNAi23#A	RNAi23#B	RNAi23#C	WTA	WTB	WTC	RNAi23#	WT
	CHS	Unigene31163_All	124.61	124.38	132.57	561.83	587.99	584.31	2.10784	2.76271
	CHS	Unigene51633_All	52.37	57.13	59.42	156.28	155.92	151.41	1.75821	2.19183
	CHI	Unigene31058_All	10.3	10.36	10.03	25.07	27.95	29.03	1.05038	1.45255
	F3H	CL2575.Contig4_All	50.75	51.14	51.04	220.12	218.16	228.3	1.71581	2.34868
	F3H	CL8753.Contig3_All	1.36	1.26	0.88	8.09	6.58	5.83	0.335792	0.893947
	F3'H	CL2995.Contig2_All	51.7	54.59	53.79	108.16	107.27	106.94	1.73528	2.03526
	F3'H	Unigene42668_All	0.98	1.39	0.94	2.67	3.12	3.7	0.322908	0.619441
	DFR	CL11706.Contig2_All	63.23	61.12	65.49	258.9	255.52	253.07	1.80808	2.40965
	ANS	CL9076.Contig2_All	120.5	124.18	119.28	559.03	558.53	541.52	2.0875	2.74353
	UF3GT	CL7679.Contig1_All	31.51	34.28	38.7	121.96	122.6	117.09	1.55425	2.08475
	3MaT1	CL5753.Contig1_All	52.21	54.75	58.77	157.19	154.5	151.77	1.75007	2.19169
	3MaT2	CL5753.Contig2_All	24.56	25.95	28.67	77.35	78.02	81.72	1.43764	1.90325
Additional file 9:Fig. S6C	FPKM values								log10[FPKM + 1]
	gene name	gene_id	RNAi23#A	RNAi23#B	RNAi23#C	WTA	WTB	WTC	RNAi23#	WT
	MYB6	Unigene52176_All	1.73	1.57	1.93	7.31	6.79	6.22	0.438279	0.890607
	MYB#7	CL6518.Contig1_All	3.65	2.34	3.46	3.8	4.49	3.18	0.618048	0.683347
	MYB114	Unigene34640_All	3.45	1.7	3.34	9.45	8.88	14.36	0.583199	1.07543
	MYB111	Unigene31021_All	1.76	1.88	1.57	6.68	7.24	5.97	0.437222	0.882525
	bHLH63	Unigene59935_All	0	0	0	9.05	0	8.35	0	0.832509
	EGL3	Unigene48734_All	5.33	5.98	8.03	1.75	1.9	1.23	0.871962	0.419405
